# Supplementary material for: SHP2 Inhibition with TNO155 Increases Efficacy and Overcomes Resistance of ALK Inhibitors in Neuroblastoma
Source: Cancer Res Commun. 2023 Dec 27;3(12):2608–22. doi: 10.1158/2767-9764.CRC-23-0234 (PMC10752212; doi:10.1158/2767-9764.CRC-23-0234)
Supplement: Table S1 — Drug doses for ALK-TKI combinations with TNO155 or SHP099 for synergy assessment. [file crc-23-0234-s02.xlsx]

## Sheet: Table S1
	Table S1. Drug doses for ALK-TKI combinations with TNO155 (A) or SHP099 (B) for synergy assessment
	A	TNO155 + ALK-TKIs
				Doses Combo 1 [µM]			Doses Combo 2 [µM]			Doses Combo 3 [µM]
		ALK status	Cell line	Crizotinib	TNO155		Ceritinib	TNO155		Lorlatinib	TNO155
		F1174L	Kelly	0.1	0.25		0.025	0.25		0.075	0.1
			SK-N-SH	0.05	1		0.01	0.25		0.04	0.05
			SH-SY5Y	0.3	0.5		0.025	0.5		0.5	0.25
			COG-N-415	N/A	N/A		0.015	0.5		0.1	0.5
		R1275Q	LAN-5	0.1	0.5		0.025	0.5		0.25	0.5
			NB1643	0.1	0.5		0.05	0.5		0.1	0.7
		D1091N	LAN-6	0.1	0.5		0.05	0.5		0.5	0.5
		WT (low dose)	IMR-32	0.1	1		0.025	1		0.5	1
			CHP-212	0.1	1		0.025	1		0.5	1
			SK-N-AS	0.3	1		0.05	1		0.5	1
			NGP	0.3	1		0.05	1		0.5	1
			COG-N-519	N/A	N/A		0.1	2		0.5	1
			Avg ALKmut	0.125	0.541667		0.0285714	0.428571		0.223571	0.371429
			Avg ALKwt	0.2	1		0.05	1.2		0.5	1
			Fold change	1.6	1.84615		1.75	2.8		2.23642	2.69231
		WT (high dose)	IMR-32	0.1	7		0.1	7		1	7
			CHP-212	0.3	30		0.6	30		6	30
			SK-N-AS	1	35		0.6	35		6	35
			NGP	N/A	N/A		0.2	30		2	20
			Avg ALKmut	0.125	0.541667		0.0285714	0.428571		0.223571	0.371429
			Avg ALKwt	0.466667	24		0.375	25.5		3.75	23
			Fold change	3.73333	44.3077		13.125	59.5		16.7732	61.9231
		wt, wild-type; mut, mutation; Avg, average
	B	SHP099 + ALK-TKIs
				Doses Combo 1 [µM]			Doses Combo 2 [µM]			Doses Combo 3 [µM]
		ALK status	Cell line	Crizotinib	SHP099		Ceritinib	SHP099		Lorlatinib	SHP099
		F1174L	Kelly	0.1	3		0.02	3.5		0.25	3.5
			SK-N-SH	0.15	3		0.02	3.5		0.3	3
			SH-SY5Y	0.2	5		0.025	5		0.5	5
		R1275Q	LAN-5	0.15	3		0.03	3		0.3	3
			NB1643	0.15	3.5		0.02	3.5		0.3	3
		D1091N	LAN-6	0.15	3		0.03	3		0.2	3
		WT (low dose)	IMR-32	0.1	3.5		0.025	3.5		0.5	3.5
			CHP-212	0.2	5		0.025	5		0.5	5
			SK-N-AS	0.2	5		0.03	5		0.5	5
			NGP	0.2	5		0.025	5		0.5	5
			Avg ALKmut	0.15	3.41667		0.0241667	3.58333		0.308333	3.41667
			Avg ALKwt	0.175	4.625		0.02625	4.625		0.5	4.625
			Fold change	1.16667	1.35366		1.08621	1.2907		1.62162	1.35366
		WT (high dose)	IMR-32	0.15	5		0.2	5		1	5
			CHP-212	1	12		0.3	12		4	12
			SK-N-AS	1	12		0.3	12		4	12
			NGP	N/A	N/A		N/A	N/A		N/A	N/A
			Avg ALKmut	0.15	3.41667		0.0241667	3.58333		0.308333	3.41667
			Avg ALKwt	0.716667	9.66667		0.266667	9.66667		3	9.66667
			Fold change	4.77778	2.82927		11.0345	2.69767		9.72973	2.82927
		wt, wild-type; mut, mutation; Avg, average
