# Supplementary material for: SHP2 Inhibition with TNO155 Increases Efficacy and Overcomes Resistance of ALK Inhibitors in Neuroblastoma
Source: Cancer Res Commun. 2023 Dec 27;3(12):2608–22. doi: 10.1158/2767-9764.CRC-23-0234 (PMC10752212; doi:10.1158/2767-9764.CRC-23-0234)
Supplement: Table S2 — Maximal tolerated doses (MTD) for TNO155 alone and in combination with ceritinib or lorlatinib in zebrafish embryos. [file crc-23-0234-s03.xlsx]

## Sheet: Table S2
	Table S2. Maximal tolerated doses (MTD) for TNO155 alone and in combination with ceritinib or lorlatinib in zebrafish embryos
			TNO155 [µM]
		Concentration	0	1	5	10	15	20	40	60	90	120	150
	Ceritinib [µM]	0	1	1	1	1	1	0	0	0	0	0	0
		0.01	1
		0.02	1
		0.05	0.8
		0.1	1
		0.2	1
		0.4	1
		0.75	1
		1	1		1	1	0.8
		1.5	1		1	1	0.6
			TNO155 [µM]
		Concentration	0	1	5	10	15	20	40	60	90	120	150
	Lorlatinib [µM]	0	1	1	1	1	1	0	0	0	0	0	0
		0.5	1
		1	1		1	1	0.8
		5	1		1	0	0
		10	0
		20	0
		40	0
		60	0
		80	0
		100	0
	Larval percentage survival: green (tolerable), red (not tolerable), yellow (single or combination MTDs); Viability cut-off > 80%
	Drug submersion at 35°C for 72 hours
