# Supplementary material for: SHP2 Inhibition with TNO155 Increases Efficacy and Overcomes Resistance of ALK Inhibitors in Neuroblastoma
Source: Cancer Res Commun. 2023 Dec 27;3(12):2608–22. doi: 10.1158/2767-9764.CRC-23-0234 (PMC10752212; doi:10.1158/2767-9764.CRC-23-0234)
Supplement: Table S3 — Genetic aberrations detected in Kelly-LR cell subpopulation. [file crc-23-0234-s04.xlsx]

## Sheet: Table S3
	Table S3. ﻿Genetic aberrations detected in Kelly-LR cell subpopulation
Chr	Start	End	Ref	Alt	Func.refGene	Gene.refGene	GeneDetail.refGene	ExonicFunc.refGene	AAChange.refGene	VAF	Alt Reads	cosmic94	CLNALLELEID	CLNDN	CLNDISDB	CLNREVSTAT	CLNSIG	AF	AF_popmax	AF_male	AF_female	AF_raw	AF_afr	AF_sas	AF_amr	AF_eas	AF_nfe	AF_fin	AF_asj	AF_oth	non_topmed_AF_popmax	non_neuro_AF_popmax	non_cancer_AF_popmax	controls_AF_popmax	PopFreqMax	1000G_ALL	1000G_AFR	1000G_AMR	1000G_EAS	1000G_EUR	1000G_SAS	ExAC_ALL	ExAC_AFR	ExAC_AMR	ExAC_EAS	ExAC_FIN	ExAC_NFE	ExAC_OTH	ExAC_SAS
1	3415307	3415307	G	A	exonic	MEGF6	.	nonsynonymous SNV	MEGF6:NM_001409:exon25:c.C3178T:p.H1060Y	0.21	32	.	.	.	.	.	.	3.189e-05	6.492e-05	5.731e-05	0	3.183e-05	0	.	0	0	6.492e-05	0	0	0	.	7.356e-05	.	.	.	.	.	.	.	.	.	.	.	.	.	.	.	.	.
1	43119507	43119507	G	C	exonic	CCDC30	.	nonsynonymous SNV	CCDC30:NM_001080850:exon17:c.G2160C:p.L720F,CCDC30:NM_001355226:exon19:c.G1254C:p.L418F,CCDC30:NM_001355224:exon23:c.G1254C:p.L418F	0.33	31	.	.	.	.	.	.	.	.	.	.	.	.	.	.	.	.	.	.	.	.	.	.	.	.	.	.	.	.	.	.	.	.	.	.	.	.	.	.
1	226036691	226036691	C	T	exonic	TMEM63A	.	synonymous SNV	TMEM63A:NM_014698:exon22:c.G2094A:p.L698L	0.18	16	.	.	.	.	.	.	.	.	.	.	.	.	.	.	.	.	.	.	.	.	.	.	.	.	.	.	.	.	.	.	.	.	.	.	.	.	.	.
2	130948235	130948235	C	A	exonic	MZT2B	.	nonsynonymous SNV	MZT2B:NM_001330284:exon2:c.C364A:p.Q122K	0.67	32	.	.	.	.	.	.	.	.	.	.	.	.	.	.	.	.	.	.	.	.	.	.	.	.	.	.	.	.	.	.	.	.	.	.	.	.	.	.
3	48641030	48641030	T	A	exonic	UQCRC1	.	stopgain	UQCRC1:NM_003365:exon6:c.A673T:p.K225X	0.36	46	.	.	.	.	.	.	.	.	.	.	.	.	.	.	.	.	.	.	.	.	.	.	.	.	.	.	.	.	.	.	.	.	.	.	.	.	.	.
4	6925229	6925229	C	T	exonic	TBC1D14	.	nonsynonymous SNV	TBC1D14:NM_001113361:exon2:c.C113T:p.P38L,TBC1D14:NM_020773:exon2:c.C113T:p.P38L	0.20	10	.	.	.	.	.	.	.	.	.	.	.	.	.	.	.	.	.	.	.	.	.	.	.	.	.	.	.	.	.	.	.	.	.	.	.	.	.	.
4	84348799	84348799	T	C	exonic	HELQ	.	nonsynonymous SNV	HELQ:NM_001297755:exon12:c.A2392G:p.S798G,HELQ:NM_001297757:exon12:c.A961G:p.S321G,HELQ:NM_001297756:exon13:c.A1102G:p.S368G,HELQ:NM_133636:exon13:c.A2593G:p.S865G	0.09	9	.	.	.	.	.	.	.	.	.	.	.	.	.	.	.	.	.	.	.	.	.	.	.	.	.	.	.	.	.	.	.	.	.	.	.	.	.	.
6	33289669	33289669	C	A	exonic	DAXX	.	nonsynonymous SNV	DAXX:NM_001141969:exon2:c.G34T:p.D12Y,DAXX:NM_001141970:exon2:c.G70T:p.D24Y,DAXX:NM_001350:exon2:c.G34T:p.D12Y	0.23	23	.	.	.	.	.	.	.	.	.	.	.	.	.	.	.	.	.	.	.	.	.	.	.	.	.	.	.	.	.	.	.	.	.	.	.	.	.	.
6	90605760	90605760	G	T	exonic	GJA10	.	nonsynonymous SNV	GJA10:NM_032602:exon1:c.G1573T:p.D525Y	0.32	34	ID=COSV101005322;OCCURENCE=1(lung)	.	.	.	.	.	.	.	.	.	.	.	.	.	.	.	.	.	.	.	.	.	.	.	.	.	.	.	.	.	.	.	.	.	.	.	.	.
7	140481411	140481411	C	T	exonic	BRAF	.	nonsynonymous SNV	BRAF:NM_001354609:exon11:c.G1397A:p.G466E,BRAF:NM_004333:exon11:c.G1397A:p.G466E	0.24	40	ID=COSV56059390;OCCURENCE=1(breast),3(NS),2(stomach),3(haematopoietic_and_lymphoid_tissue),1(urinary_tract),1(pancreas),14(skin),2(prostate),4(lung),1(upper_aerodigestive_tract),3(large_intestine),1(central_nervous_system)	362952	Multiple_myeloma|Cutaneous_melanoma|Lung_adenocarcinoma|Squamous_cell_lung_carcinoma|Neoplasm_of_the_large_intestine|Squamous_cell_carcinoma_of_the_head_and_neck|Malignant_melanoma_of_skin	Human_Phenotype_Ontology:HP:0006775,MeSH:D009101,MedGen:C0026764,OMIM:254500,Orphanet:ORPHA29073,SNOMED_CT:109989006,SNOMED_CT:55921005|Human_Phenotype_Ontology:HP:0012056,MeSH:D008545,MedGen:C0025202|Human_Phenotype_Ontology:HP:0030078,MeSH:C538231,MedGen:C0152013|Human_Phenotype_Ontology:HP:0030359,MedGen:C0149782|Human_Phenotype_Ontology:HP:0100834,MeSH:D015179,MedGen:C0009404,SNOMED_CT:126837…	no_assertion_criteria_provided	Likely_pathogenic	.	.	.	.	.	.	.	.	.	.	.	.	.	.	.	.	.	.	.	.	.	.	.	.	.	.	.	.	.	.	.	.
9	34220908	34220908	T	C	exonic	UBAP1	.	nonsynonymous SNV	UBAP1:NM_001171202:exon2:c.T229C:p.S77P	0.37	27	.	.	.	.	.	.	.	.	.	.	.	.	.	.	.	.	.	.	.	.	.	.	.	.	.	.	.	.	.	.	.	.	.	.	.	.	.	.
10	75277276	75277276	G	A	exonic	USP54	.	nonsynonymous SNV	USP54:NM_001320437:exon18:c.C2737T:p.H913Y,USP54:NM_001350995:exon18:c.C2617T:p.H873Y,USP54:NM_152586:exon18:c.C2908T:p.H970Y	0.38	38	.	.	.	.	.	.	.	.	.	.	.	.	.	.	.	.	.	.	.	.	.	.	.	.	.	.	.	.	.	.	.	.	.	.	.	.	.	.
10	129902835	129902835	C	T	exonic	MKI67	.	synonymous SNV	MKI67:NM_001145966:exon12:c.G6189A:p.Q2063Q,MKI67:NM_002417:exon13:c.G7269A:p.Q2423Q	0.10	8	.	.	.	.	.	.	.	.	.	.	.	.	.	.	.	.	.	.	.	.	.	.	.	.	.	.	.	.	.	.	.	.	.	.	.	.	.	.
11	34511576	34511576	C	A	exonic	ELF5	.	nonsynonymous SNV	ELF5:NM_001243081:exon3:c.G182T:p.S61I,ELF5:NM_001422:exon4:c.G386T:p.S129I,ELF5:NM_198381:exon4:c.G416T:p.S139I	0.08	8	.	.	.	.	.	.	.	.	.	.	.	.	.	.	.	.	.	.	.	.	.	.	.	.	.	.	.	.	.	.	.	.	.	.	.	.	.	.
11	36596471	36596471	T	A	exonic	RAG1	.	nonsynonymous SNV	RAG1:NM_000448:exon2:c.T1617A:p.D539E	0.35	28	.	.	.	.	.	.	.	.	.	.	.	.	.	.	.	.	.	.	.	.	.	.	.	.	.	.	.	.	.	.	.	.	.	.	.	.	.	.
11	126073463	126073463	G	A	exonic	RPUSD4	.	synonymous SNV	RPUSD4:NM_001144827:exon7:c.C891T:p.I297I,RPUSD4:NM_001363516:exon7:c.C981T:p.I327I,RPUSD4:NM_032795:exon7:c.C984T:p.I328I	0.25	10	ID=COSV53599668;OCCURENCE=1(skin)	.	.	.	.	.	.	.	.	.	.	.	.	.	.	.	.	.	.	.	.	.	.	.	.	.	.	.	.	.	.	.	.	.	.	.	.	.
12	43792904	43792904	T	C	exonic	ADAMTS20	.	nonsynonymous SNV	ADAMTS20:NM_025003:exon29:c.A4417G:p.R1473G	0.08	8	.	.	.	.	.	.	.	.	.	.	.	.	.	.	.	.	.	.	.	.	.	.	.	.	.	.	.	.	.	.	.	.	.	.	.	.	.	.
12	113600995	113600995	G	T	exonic	DDX54	.	nonsynonymous SNV	DDX54:NM_001111322:exon16:c.C2023A:p.Q675K,DDX54:NM_024072:exon16:c.C2023A:p.Q675K	0.21	23	.	.	.	.	.	.	.	.	.	.	.	.	.	.	.	.	.	.	.	.	.	.	.	.	.	.	.	.	.	.	.	.	.	.	.	.	.	.
15	41624628	41624628	C	A	exonic	OIP5	.	synonymous SNV	OIP5:NM_001317860:exon1:c.G132T:p.V44V,OIP5:NM_007280:exon1:c.G132T:p.V44V	0.33	33	ID=COSV99531235;OCCURENCE=1(haematopoietic_and_lymphoid_tissue)	.	.	.	.	.	.	.	.	.	.	.	.	.	.	.	.	.	.	.	.	.	.	.	.	.	.	.	.	.	.	.	.	.	.	.	.	.
17	79952696	79952696	G	T	splicing	ASPSCR1	NM_001330528:exon4:c.144-1G>T;NM_001251888:exon5:c.375-1G>T;NM_024083:exon5:c.375-1G>T	.	.	0.20	28	ID=COSV60730238;OCCURENCE=1(liver),1(large_intestine)	.	.	.	.	.	.	.	.	.	.	.	.	.	.	.	.	.	.	.	.	.	.	.	.	.	.	.	.	.	.	.	.	.	.	.	.	.
19	14281529	14281529	T	C	exonic	ADGRL1	.	nonsynonymous SNV	ADGRL1:NM_001008701:exon4:c.A359G:p.K120R,ADGRL1:NM_014921:exon4:c.A359G:p.K120R	0.31	35	.	.	.	.	.	.	.	.	.	.	.	.	.	.	.	.	.	.	.	.	.	.	.	.	.	.	.	.	.	.	.	.	.	.	.	.	.	.
19	42721143	42721143	G	T	exonic	DEDD2	.	stopgain	DEDD2:NM_001270614:exon2:c.C17A:p.S6X,DEDD2:NM_001270615:exon2:c.C17A:p.S6X,DEDD2:NM_133328:exon2:c.C17A:p.S6X	0.37	47	.	.	.	.	.	.	.	.	.	.	.	.	.	.	.	.	.	.	.	.	.	.	.	.	.	.	.	.	.	.	.	.	.	.	.	.	.	.
19	45810845	45810845	G	C	exonic	CKM	.	nonsynonymous SNV	CKM:NM_001824:exon7:c.C841G:p.L281V	0.10	10	.	.	.	.	.	.	.	.	.	.	.	.	.	.	.	.	.	.	.	.	.	.	.	.	.	.	.	.	.	.	.	.	.	.	.	.	.	.
19	55897335	55897335	T	C	splicing	RPL28	NM_001136134:exon1:UTR5;NM_001136135:exon1:UTR5;NM_001136137:exon1:UTR5;NM_001136136:exon1:UTR5;NM_000991:exon1:UTR5;NM_001363697:exon1:UTR5	.	.	0.30	28	.	.	.	.	.	.	.	.	.	.	.	.	.	.	.	.	.	.	.	.	.	.	.	.	.	.	.	.	.	.	.	.	.	.	.	.	.	.
22	42915769	42915769	G	A	exonic	RRP7A	.	synonymous SNV	RRP7A:NM_015703:exon1:c.C24T:p.C8C	0.20	32	.	.	.	.	.	.	.	.	.	.	.	.	.	.	.	.	.	.	.	.	.	.	.	.	.	.	.	.	.	.	.	.	.	.	.	.	.	.
X	100276188	100276188	T	G	exonic	TRMT2B	.	nonsynonymous SNV	TRMT2B:NM_001167972:exon9:c.A968C:p.Q323P,TRMT2B:NM_001167970:exon10:c.A968C:p.Q323P,TRMT2B:NM_001167971:exon10:c.A833C:p.Q278P,TRMT2B:NM_024917:exon10:c.A968C:p.Q323P	0.11	9	.	.	.	.	.	.	.	.	.	.	.	.	.	.	.	.	.	.	.	.	.	.	.	.	.	.	.	.	.	.	.	.	.	.	.	.	.	.
	Genes are listed according to chromosomal location
[truncated: 19 more columns]
